# Supplementary material for: Molecular Detection and Characterization of Pasteurella multocida Infecting Camels in Marsabit and Turkana Counties, Kenya
Source: Int J Microbiol. 2022 Aug 22;2022:9349303. doi: 10.1155/2022/9349303 (PMC9424043; doi:10.1155/2022/9349303)
Supplement: Supplementary Materials — Supplementary File 1: Marsabit and Turkana samples used for the study. Supplementary File 2: accession numbers of DNA sequences for P.multocida deposited in GenBank. [file 9349303.f1.zip]

Archive with 2 entries (2 files):
- 9349303.f1/Supplementary File 1. Marsabit and Turkana samples used for the study.docx
- 9349303.f1/Supplementary File 2. Accession numbers of DNA sequences for P.multocida deposited in GenBank..docx
